# Supplementary material for: Transmitter-Free Interfacial Sensitization in ZnSe/ZnS Quantum Dots Enables Efficient Upconversion
Source: Nanomaterials (Basel). 2026 Jul 9;16(14):843. doi: 10.3390/nano16140843 (PMC13416163; doi:10.3390/nano16140843)
Supplement: Supplementary file 1 [file nanomaterials-16-00843-s001.zip]

Archive with 1 entries (1 files):
- nanomaterials-4352531-supplementary.pdf
